# Supplementary material for: Syndromic case definitions for lower respiratory tract infection (LRTI) are less sensitive in older age: an analysis of symptoms among hospitalised adults
Source: BMC Infect Dis. 2024 Jun 7;24:568. doi: 10.1186/s12879-024-09425-7 (PMC11157799; doi:10.1186/s12879-024-09425-7)
Supplement: Supplementary file 8 — Supplementary Material 8. [file 12879_2024_9425_MOESM8_ESM.xlsx]

## Sheet: Sheet1
A. Investigations during admission, by number of signs/ symptoms of aLRTD on admission.
Investigations	<2 signs/ symptoms, N = 2,7541	>=2 signs/ symptoms, N = 18,6801
Lab test only	786 (29%)	346 (1.9%)
Radiology only	67 (2.5%)	736 (4.0%)
Lab and radiology	1,865 (69%)	17,514 (94%)
No lab/ radiology	0 (0%)	0 (0%)
Unknown	36 (1.3%)	84 (0.5%)
				B. NEWS2 clinical risk on admission, by age group
				NEWS2 risk	18-24, N=5331	25-34, N=1,1421	35-44, N=1,4291	45-54, N=1,8961	55-64, N=2,8591	65-74, N=3,8871	75-84, N=5,1281	>84, N=4,5731
				Low	327 (68%)	723 (70%)	812 (63%)	980 (59%)	1,290 (51%)	1,683 (49%)	2,216 (48%)	1,865 (44%)
				Low-medium	128 (27%)	238 (23%)	349 (27%)	507 (30%)	942 (37%)	1,381 (40%)	1,969 (43%)	2,076 (49%)
				Medium	20 (4.2%)	59 (5.7%)	97 (7.5%)	140 (8.4%)	228 (9.0%)	297 (8.6%)	307 (6.7%)	215 (5.1%)
				High	5 (1.0%)	14 (1.4%)	31 (2.4%)	38 (2.3%)	72 (2.8%)	86 (2.5%)	100 (2.2%)	39 (0.9%)
				Unknown	53 (9.9%)	108 (9.5%)	140 (9.8%)	231 (12%)	327 (11%)	440 (11%)	536 (10%)	378 (8.3%)
				1 n (%)
