# Supplementary material for: Syndromic case definitions for lower respiratory tract infection (LRTI) are less sensitive in older age: an analysis of symptoms among hospitalised adults
Source: BMC Infect Dis. 2024 Jun 7;24:568. doi: 10.1186/s12879-024-09425-7 (PMC11157799; doi:10.1186/s12879-024-09425-7)
Supplement: Supplementary file 9 — Supplementary Material 9. [file 12879_2024_9425_MOESM9_ESM.xlsx]

## Sheet: sheet 1
A. Characteristics of radiologically- confirmed CAP cases by whether presenting symptoms meet the case definition.
Characteristic	Not meeting LRTI case definitiona N = 3,3171	Meeting LRTI case definitiona N = 3,8761	p-valueb
Age (yrs) at admission	77 (62, 86)	68 (53, 80)	<0.001
Age group			<0.001
18-24	23 (0.7%)	50 (1.3%)
25-34	78 (2.4%)	189 (4.9%)
35-44	151 (4.6%)	323 (8.3%)
45-54	257 (7.7%)	474 (12%)
55-64	398 (12%)	659 (17%)
65-74	567 (17%)	754 (19%)
75-84	880 (27%)	809 (21%)
>84	963 (29%)	618 (16%)
SARS-CoV-2 test positive	1,285 (39%)	1,752 (45%)	<0.001
Vaccinated against SARS-CoV-2	1,757 (57%)	1,940 (53%)	0.006
Unknown	208 (6.3%)	227 (5.9%)
CRB scorec			<0.001
0	1,926 (58%)	2,555 (66%)
1	1,106 (33%)	1,124 (29%)
2	260 (7.8%)	177 (4.6%)
3	22 (0.7%)	17 (0.4%)
Unknown	3 (0.09%)	3 (0.08%)
Male sex	1,786 (54%)	2,150 (55%)	0.2
Care home resident	383 (12%)	204 (5.3%)	<0.001
Dementia/ cognitive impairment	513 (15%)	292 (7.5%)	<0.001
Clinically fraild	1,593 (58%)	1,246 (38%)	<0.001
Unknown	583 (17.6%)	568 (14.7%)
Comorbidity levele			<0.001
0	1,165 (35%)	1,616 (42%)
1-2	1,436 (43%)	1,576 (41%)
3-4	489 (15%)	490 (13%)
>4	224 (6.8%)	191 (4.9%)
Unknown	3 (0.09%)	3 (0.08%)
a Median (IQR); n (%).
b Welch Two Sample t-test; Wilcoxon rank sum test; Fisher's Exact Test for Count Data.
c Pneumonia severity score, 1 point assigned for each of: acute confusion, raised respiratory rate, low blood pressure.
d Rockwood frailty score >4.
e Charlson Comorbidity Index minus age and dementia scores. mild: 1-2, moderate: 3-4, severe: >4.
				B. Logistic regression – odds of symptoms meeting LRTI case definition.
					Unadjusted odds				Adjusted odds, model 2a			Adjusted odds, model 2b
				Characteristic	N	ORa	95% CIa	p-value	ORa	95% CIa	p-value	ORa	95% CIa	p-value
				Aged >=65y	7187	0.48	0.44, 0.53	<0.001	0.53	0.48, 0.59	<0.001	0.48	0.44, 0.54	<0.001
				Male sex	7187	1.07	0.97, 1.17	0.2	-	-	-	-	-	-
				Dementia	7187	0.45	0.38, 0.52	<0.001	-	-	-
				CCI score >4b	7187	0.72	0.59, 0.87	<0.001	-	-	-
				a OR = Odds Ratio, CI = Confidence Interval
				b Modified Charlson Comorbidity Index, minus points for age and dementia.
				Model 1b excludes dementia/ cognitive impairment and CCI score. Adjusted odds are not reported for covariates as we have not accounted for confounding of these effect estimates so results may be misleading.(25)
